# Supplementary material for: A Metabonomic View on Wilms Tumor by High-Resolution Magic-Angle Spinning Nuclear Magnetic Resonance Spectroscopy
Source: Diagnostics (Basel). 2022 Jan 10;12(1):157. doi: 10.3390/diagnostics12010157 (PMC8775120; doi:10.3390/diagnostics12010157)
Supplement: Supplementary file 1 [file diagnostics-12-00157-s001.zip]

Archive with 1 entries (1 files):
- diagnostics-1485569-supplementary.pdf
